# Supplementary material for: Modeling the temporal periodicity of growth increments based on harmonic functions
Source: PLoS One. 2018 Apr 25;13(4):e0196189. doi: 10.1371/journal.pone.0196189 (PMC5919015; doi:10.1371/journal.pone.0196189)
Supplement: S1 Table — Sample ID as well as its month and year of capture, corresponding MIR percentage (MIR %) and estimated age for both P. generosa from Punta Canoas (Table A) and P. globosa from Bahía Magdalena (Table B). (XLSX) [file pone.0196189.s001.xlsx]

## Sheet: Table A
Sample ID	Specie	Month	Year	MIR (%)	Age (years)
1	P. generosa	Jan	2012	6.5171	13
2	P. generosa	Jan	2012	25.3852	18
3	P. generosa	Jan	2012	49.8558	14
4	P. generosa	Jan	2012	21.544	18
5	P. generosa	Jan	2012	15.7418	13
6	P. generosa	Jan	2012	6.60484	7
7	P. generosa	Jan	2012	23.1327	23
8	P. generosa	Jan	2012	18.0495	5
9	P. generosa	Jan	2012	39.1341	21
10	P. generosa	Jan	2012	21.0587	19
11	P. generosa	Mar	2011	25.8611	21
12	P. generosa	Mar	2011	38.6697	12
13	P. generosa	Mar	2011	30.5887	7
14	P. generosa	Mar	2011	42.5019	11
15	P. generosa	Mar	2011	51.0294	24
16	P. generosa	Mar	2011	51.5027	7
17	P. generosa	Mar	2011	30.2195	12
18	P. generosa	Mar	2011	43.5066	10
19	P. generosa	Mar	2011	54.0656	11
20	P. generosa	Mar	2011	21.7737	10
21	P. generosa	Mar	2011	38.7598	12
22	P. generosa	Apr	2011	54.2239	11
23	P. generosa	Apr	2011	32.0903	10
24	P. generosa	Apr	2011	71.8296	9
25	P. generosa	Apr	2011	32.903	8
26	P. generosa	Apr	2011	53.5429	12
27	P. generosa	Apr	2011	52.1136	6
28	P. generosa	Apr	2011	54.5989	10
29	P. generosa	Apr	2011	74.8989	10
30	P. generosa	May	2011	53.3728	13
31	P. generosa	May	2011	70.3637	7
32	P. generosa	May	2011	71.8972	10
33	P. generosa	May	2011	56.6217	12
34	P. generosa	May	2011	33.2682	8
35	P. generosa	May	2011	78.1424	10
36	P. generosa	May	2011	68.5077	14
37	P. generosa	May	2011	90.5779	13
38	P. generosa	May	2011	84.3014	11
39	P. generosa	May	2011	82.0148	10
40	P. generosa	May	2011	62.3331	6
41	P. generosa	May	2011	56.9068	12
42	P. generosa	May	2011	42.1995	9
43	P. generosa	May	2011	46.4523	20
44	P. generosa	May	2011	44.6393	19
45	P. generosa	May	2011	89.2772	13
46	P. generosa	May	2011	59.9556	18
47	P. generosa	Jun	2011	86.3872	7
48	P. generosa	Jun	2011	71.7732	11
49	P. generosa	Jun	2011	59.721	5
50	P. generosa	Jun	2011	85.9572	10
51	P. generosa	Jun	2011	83.9344	8
52	P. generosa	Jun	2011	95.5082	16
53	P. generosa	Jun	2011	67.2313	22
54	P. generosa	Jun	2011	80.1553	6
55	P. generosa	Jun	2011	86.8833	6
56	P. generosa	Aug	2011	83.5586	13
57	P. generosa	Aug	2011	89.2267	11
58	P. generosa	Aug	2011	93.9155	13
59	P. generosa	Aug	2011	97.7371	11
60	P. generosa	Aug	2011	64.6761	12
61	P. generosa	Aug	2011	78.323	17
62	P. generosa	Aug	2011	82.3342	13
63	P. generosa	Aug	2011	90.3206	10
64	P. generosa	Aug	2011	74.5588	8
65	P. generosa	Aug	2011	72.7612	13
66	P. generosa	Sep	2011	81.9124	7
67	P. generosa	Sep	2011	94.7601	17
68	P. generosa	Sep	2011	78.5443	6
69	P. generosa	Sep	2011	96.1774	10
70	P. generosa	Sep	2011	82.0839	13
71	P. generosa	Sep	2011	67.8934	11
72	P. generosa	Sep	2011	77.77	22
73	P. generosa	Sep	2011	74.1094	20
74	P. generosa	Sep	2011	98.1065	12
75	P. generosa	Oct	2011	72.9868	8
76	P. generosa	Oct	2011	91.5656	13
77	P. generosa	Oct	2011	85.0817	11
78	P. generosa	Oct	2011	87.7577	9
79	P. generosa	Oct	2011	78.4418	12
80	P. generosa	Nov	2011	64.3047	12
81	P. generosa	Nov	2011	50.1676	15
82	P. generosa	Nov	2011	86.2764	13
83	P. generosa	Nov	2011	70.3892	20
84	P. generosa	Nov	2011	88.1507	8
85	P. generosa	Nov	2011	38.4207	14
86	P. generosa	Nov	2011	66.4715	8
87	P. generosa	Nov	2011	75.6745	11
88	P. generosa	Nov	2011	85.2313	9
89	P. generosa	Nov	2011	43.3134	15

## Sheet: Table B
Sample ID	Specie	Month	Year	MIR (%)	Age (years)
1	P. globosa	Nov	2006	62.4924	19
2	P. globosa	Nov	2006	60.8276	17
3	P. globosa	Nov	2006	67.0504	17
4	P. globosa	Nov	2006	83.5089	16
5	P. globosa	Nov	2006	59.6251	18
6	P. globosa	Nov	2006	71.2582	19
7	P. globosa	Nov	2006	74.7707	16
8	P. globosa	Nov	2006	67.5429	17
9	P. globosa	Nov	2006	74.0791	16
10	P. globosa	Nov	2006	84.4626	18
11	P. globosa	Dec	2006	58.4638	18
12	P. globosa	Dec	2006	67.2331	15
13	P. globosa	Dec	2006	72.8845	16
14	P. globosa	Dec	2006	73.3111	15
15	P. globosa	Dec	2006	96.1667	19
16	P. globosa	Dec	2006	74.8462	17
17	P. globosa	Dec	2006	97.1678	19
18	P. globosa	Dec	2006	62.5407	17
19	P. globosa	Dec	2006	95.7746	18
20	P. globosa	Dec	2006	89.9237	19
21	P. globosa	Dec	2006	83.1588	13
22	P. globosa	Dec	2006	71.6289	18
23	P. globosa	Jan	2007	77.687	19
24	P. globosa	Jan	2007	73.5261	17
25	P. globosa	Jan	2007	72.5052	19
26	P. globosa	Jan	2007	93.903	18
27	P. globosa	Jan	2007	100	18
28	P. globosa	Jan	2007	85.3682	16
29	P. globosa	Jan	2007	94.3366	18
30	P. globosa	Jan	2007	100	18
31	P. globosa	Jan	2007	99.466	19
32	P. globosa	Feb	2007	96.8647	20
33	P. globosa	Feb	2007	75.8085	19
34	P. globosa	Feb	2007	28.8425	17
35	P. globosa	Feb	2007	94.5117	21
36	P. globosa	Feb	2007	100	18
37	P. globosa	Feb	2007	32.0827	20
38	P. globosa	Feb	2007	89.6184	20
39	P. globosa	Feb	2007	88.4815	17
40	P. globosa	Feb	2007	99.7002	16
41	P. globosa	Feb	2007	100	18
42	P. globosa	Feb	2007	29.0411	17
43	P. globosa	Feb	2007	24.8823	21
44	P. globosa	Feb	2007	91.494	17
45	P. globosa	Mar	2007	39.8864	9
46	P. globosa	Mar	2007	49.7524	7
47	P. globosa	Mar	2007	82.5787	19
48	P. globosa	Mar	2007	84.4054	13
49	P. globosa	Mar	2007	48.4175	19
50	P. globosa	Mar	2007	66.4033	20
51	P. globosa	Mar	2007	85.2976	18
52	P. globosa	Mar	2007	33.0098	8
53	P. globosa	Mar	2007	29.052	7
54	P. globosa	Mar	2007	7.01439	8
55	P. globosa	Mar	2007	40.4876	9
56	P. globosa	Mar	2007	35.8012	19
57	P. globosa	Mar	2007	38.7763	22
58	P. globosa	Mar	2007	82.5048	15
59	P. globosa	Mar	2007	55.7489	18
60	P. globosa	Mar	2007	30.6655	7
61	P. globosa	Mar	2007	21.5347	9
62	P. globosa	Mar	2007	42.0317	8
63	P. globosa	Apr	2007	43.9327	19
64	P. globosa	Apr	2007	13.3333	20
65	P. globosa	Apr	2007	25.3617	18
66	P. globosa	Apr	2007	60.4116	18
67	P. globosa	Apr	2007	22	19
68	P. globosa	Apr	2007	38.6135	18
69	P. globosa	Apr	2007	11.6248	20
70	P. globosa	Apr	2007	40.3719	18
71	P. globosa	Apr	2007	11.9438	17
72	P. globosa	Apr	2007	64.0837	17
73	P. globosa	Apr	2007	45.7388	18
74	P. globosa	Apr	2007	19.8215	13
75	P. globosa	Apr	2007	59.3338	18
76	P. globosa	Apr	2007	53.7809	18
77	P. globosa	Apr	2007	24.1815	19
78	P. globosa	Apr	2007	41.6667	14
79	P. globosa	Apr	2007	55.1444	16
80	P. globosa	Apr	2007	19.7933	17
81	P. globosa	May	2007	15.9226	7
82	P. globosa	May	2007	8.29296
83	P. globosa	May	2007	7.49979	18
84	P. globosa	May	2007	43.4548	20
85	P. globosa	May	2007	39.5066	19
86	P. globosa	May	2007	53.089	9
87	P. globosa	May	2007	11.6398	10
88	P. globosa	May	2007	4.65087
89	P. globosa	May	2007	22.0405	8
90	P. globosa	May	2007	44.3763	8
91	P. globosa	May	2007	35.291	7
92	P. globosa	May	2007	54.6444	7
93	P. globosa	Jun	2007	53.1543	20
94	P. globosa	Jun	2007	66.1583	20
95	P. globosa	Jun	2007	36.8325	20
96	P. globosa	Jun	2007	61.5244	19
97	P. globosa	Jun	2007	21.3741	19
98	P. globosa	Jun	2007	34.8658	19
99	P. globosa	Jun	2007	40.8631	19
100	P. globosa	Jun	2007	36.7636	20
101	P. globosa	Jun	2007	22.3036	19
102	P. globosa	Jun	2007	36.2883	8
103	P. globosa	Jun	2007	39.9067	18
104	P. globosa	Jun	2007	40.2792	18
105	P. globosa	Jun	2007	61.4246	21
106	P. globosa	Jun	2007	37.5615	18
107	P. globosa	Jun	2007	55.0698	18
108	P. globosa	Jun	2007	44.237	16
109	P. globosa	Jun	2007	23.0466	19
110	P. globosa	Jun	2007	46.2415	19
111	P. globosa	Jun	2007	28.9176	14
112	P. globosa	Jun	2007	41.7864	19
113	P. globosa	Jun	2007	59.1167	19
114	P. globosa	Jul	2007	73.4538	13
115	P. globosa	Jul	2007	75.0045	7
116	P. globosa	Jul	2007	71.7826	11
117	P. globosa	Jul	2007	63.3431	11
118	P. globosa	Jul	2007	64.1134	7
119	P. globosa	Jul	2007	73.1465	9
120	P. globosa	Jul	2007	58.3691	18
121	P. globosa	Jul	2007	62.4094	19
122	P. globosa	Jul	2007	62.8497	7
123	P. globosa	Jul	2007	41.5957	11
124	P. globosa	Jul	2007	64.8542	7
125	P. globosa	Jul	2007	42.1198	15
126	P. globosa	Jul	2007	75.271	18
127	P. globosa	Jul	2007	71.4286	13
128	P. globosa	Jul	2007	62.474	7
129	P. globosa	Jul	2007	53.8409	7
130	P. globosa	Jul	2007	54.7458	7
131	P. globosa	Jul	2007	62.551	7
132	P. globosa	Aug	2007	63.0572	21
133	P. globosa	Aug	2007	70.2887	20
134	P. globosa	Aug	2007	81.0262	18
135	P. globosa	Aug	2007	68.1324	20
136	P. globosa	Aug	2007	74.6316	22
137	P. globosa	Aug	2007	49.1581	19
138	P. globosa	Aug	2007	65.4944	13
139	P. globosa	Aug	2007	69.8301	19
140	P. globosa	Aug	2007	56.3929	18
141	P. globosa	Aug	2007	95.807	19
142	P. globosa	Aug	2007	60	19
143	P. globosa	Aug	2007	70.1646	13
144	P. globosa	Sep	2007	72.5643	17
145	P. globosa	Sep	2007	61.6356	19
146	P. globosa	Sep	2007	73.9935	18
147	P. globosa	Sep	2007	65.6313	18
148	P. globosa	Sep	2007	89.3336	14
149	P. globosa	Sep	2007	88.1039	17
150	P. globosa	Sep	2007	83.4296	19
151	P. globosa	Sep	2007	54.9442	19
152	P. globosa	Sep	2007	69.8365	18
153	P. globosa	Sep	2007	41.552	7
154	P. globosa	Sep	2007	82.238	19
155	P. globosa	Sep	2007	97.6909	20
156	P. globosa	Sep	2007	62.8731	20
157	P. globosa	Sep	2007	50.1863	18
158	P. globosa	Sep	2007	92.9126	19
159	P. globosa	Sep	2007	74.3668	18
160	P. globosa	Sep	2007	76.0049	18
161	P. globosa	Sep	2007	88.1155	20
162	P. globosa	Sep	2007	93.668	14
163	P. globosa	Sep	2007	95.6262	18
164	P. globosa	Sep	2007	80	20
165	P. globosa	Sep	2007	55.4223	18
166	P. globosa	Sep	2007	70.85	19
167	P. globosa	Sep	2007	95.7056	17
168	P. globosa	Oct	2007	32.1736	19
169	P. globosa	Oct	2007	97.648	18
170	P. globosa	Oct	2007	93.5736	20
171	P. globosa	Oct	2007	55.5571	19
172	P. globosa	Oct	2007	89.7665	19
173	P. globosa	Oct	2007	82.685	18
174	P. globosa	Oct	2007	66.9734	18
175	P. globosa	Oct	2007	89.6062	19
176	P. globosa	Oct	2007	95.9355	18
177	P. globosa	Oct	2007	40.6095	14
178	P. globosa	Oct	2007	56.5138	19
179	P. globosa	Oct	2007	75.4907	20
180	P. globosa	Oct	2007	78.8981	14
181	P. globosa	Oct	2007	100	19
182	P. globosa	Oct	2007	97.4959	13
183	P. globosa	Oct	2007	94.2075	19
